# Supplementary material for: Oculohypotensive effects of various acetozolamide nanopreparations for topical treatment of animal model-induced glaucoma and their impact on optic nerve
Source: PLoS One. 2019 Feb 21;14(2):e0212588. doi: 10.1371/journal.pone.0212588 (PMC6383913; doi:10.1371/journal.pone.0212588)
Supplement: S2 File — (TXT) [file pone.0212588.s002.txt]

    **** Brookhaven Instruments Corp.****
ZetaPlus Particle Sizing Software Version 5.23
Sample Identification:liposomes-ACZ nanoemuls-1-3-2018 (Combined)
Operator Identification: sherif
Notes: water
Measurement Date: Mar 1, 2018
Measurement Time: 17:36:06
Batch: 0

    **** Measurement Parameters ****
Temperature = 25.0
Suspension = Water
Viscosity = 0.890 cp
Ref.Index Fluid = 1.330
Angle = 90.00
Wavelength = 658.0 nm
Runs Completed = 5
Run Duration = 00:00:15
Total Elapsed Time = 00:01:15
Average Count Rate = 482.1 kcps
Ref.Index Real = 1.590
Ref.Index Imag = 0.000

    **** Measurement Results ****
liposomes-ACZ nanoemuls-1-3-2018 (Combined)
Effective Diameter: 229.3
Polydispersity: 0.173
Baseline Index: 3.9
Elapsed Time = 00:01:15

 Run   Eff. Diam. (nm)   Half Width (nm)   Polydispersity   Baseline Index
---------------------------------------------------------------------------
  1         231.5            109.5              0.224             1.3
  2         223.0             91.1              0.167             0.0
  3         232.0            105.5              0.207             6.5
  4         226.2            100.6              0.198             7.4
  5         230.5             82.5              0.128             0.4
---------------------------------------------------------------------------
Mean        228.6             97.9              0.185             3.1
Std.Error     1.7              4.9              0.017             1.6
Combined    229.3             95.4              0.173             3.9

    **** Lognormal Size Distribution Results ****
GSD: 1.491
   d(nm)  G(d) C(d) |   d(nm)  G(d) C(d) |   d(nm)  G(d) C(d)
--------------------------------------------------------------
    56.3   26    5  |    95.2   97   40  |   135.0   80   75
    64.5   44   10  |    99.8   99   45  |   143.9   70   80
    70.8   58   15  |   104.7  100   50  |   154.8   58   85
    76.2   70   20  |   109.8   99   55  |   169.9   44   90
    81.2   80   25  |   115.2   97   60  |   194.8   26   95
    85.9   87   30  |   121.1   93   65  | 
    90.5   93   35  |   127.6   87   70  | 

    **** Multimodal Size Distribution Results ****
Mean Diameter: 273.863
Relative Variance: 0.121
Skew: -0.930

   d(nm)  G(d) C(d) |   d(nm)  G(d) C(d) |   d(nm)  G(d) C(d)
--------------------------------------------------------------
    92.3    0    0  |   159.8    0   27  |   276.5    0   27
    97.0    0    0  |   167.9    0   27  |   290.6   17   31
   102.0    0    0  |   176.5    0   27  |   305.5   55   42
   107.2    9    2  |   185.5    0   27  |   321.1   97   62
   112.7   27    8  |   195.0    0   27  |   337.5  100   83
   118.5   42   16  |   205.0    0   27  |   354.8   62   96
   124.5   35   24  |   215.5    0   27  |   372.9   20  100
   130.9   16   27  |   226.5    0   27  |   392.0    0  100
   137.6    0   27  |   238.1    0   27  |   412.0    0  100
   144.6    0   27  |   250.3    0   27  |   433.1    0  100
   152.0    0   27  |   263.1    0   27  |   455.3    0  100

    **** Lognormal Size Distribution Results/Spreadsheet Format  ****
  56.3, 26,  5
  64.5, 44, 10
  70.8, 58, 15
  76.2, 70, 20
  81.2, 80, 25
  85.9, 87, 30
  90.5, 93, 35
  95.2, 97, 40
  99.8, 99, 45
 104.7,100, 50
 109.8, 99, 55
 115.2, 97, 60
 121.1, 93, 65
 127.6, 87, 70
 135.0, 80, 75
 143.9, 70, 80
 154.8, 58, 85
 169.9, 44, 90
 194.8, 26, 95


    **** Multimodal Size Distribution Results/Spreadsheet Format   ****
  92.3,  0,  0
  97.0,  0,  0
 102.0,  0,  0
 107.2,  9,  2
 112.7, 27,  8
 118.5, 42, 16
 124.5, 35, 24
 130.9, 16, 27
 137.6,  0, 27
 144.6,  0, 27
 152.0,  0, 27
 159.8,  0, 27
 167.9,  0, 27
 176.5,  0, 27
 185.5,  0, 27
 195.0,  0, 27
 205.0,  0, 27
 215.5,  0, 27
 226.5,  0, 27
 238.1,  0, 27
 250.3,  0, 27
 263.1,  0, 27
 276.5,  0, 27
 290.6, 17, 31
 305.5, 55, 42
 321.1, 97, 62
 337.5,100, 83
 354.8, 62, 96
 372.9, 20,100
 392.0,  0,100
 412.0,  0,100
 433.1,  0,100
 455.3,  0,100
