# Supplementary material for: Oculohypotensive effects of various acetozolamide nanopreparations for topical treatment of animal model-induced glaucoma and their impact on optic nerve
Source: PLoS One. 2019 Feb 21;14(2):e0212588. doi: 10.1371/journal.pone.0212588 (PMC6383913; doi:10.1371/journal.pone.0212588)
Supplement: S3 File — (TXT) [file pone.0212588.s003.txt]

    **** Brookhaven Instruments Corp.****
ZetaPlus Particle Sizing Software Version 5.23
Sample Identification:pomeg-ACZ- MAR3-2018 (Combined)
Operator Identification: SHERIF
Notes: water
Measurement Date: Mar 3, 2018
Measurement Time: 19:24:32
Batch: 0

    **** Measurement Parameters ****
Temperature = 25.0
Suspension = Water
Viscosity = 0.890 cp
Ref.Index Fluid = 1.330
Angle = 90.00
Wavelength = 658.0 nm
Runs Completed = 5
Run Duration = 00:00:15
Total Elapsed Time = 00:01:15
Average Count Rate = 405.0 kcps
Ref.Index Real = 1.590
Ref.Index Imag = 0.000

    **** Measurement Results ****
pomeg-ACZ- MAR3-2018 (Combined)
Effective Diameter: 197.4
Polydispersity: 0.279
Baseline Index: 0.0
Elapsed Time = 00:01:15

 Run   Eff. Diam. (nm)   Half Width (nm)   Polydispersity   Baseline Index
---------------------------------------------------------------------------
  1         200.7            108.5              0.292             4.5
  2         210.8            111.4              0.279             0.0
  3         192.6            104.8              0.296             0.0
  4         193.6             97.4              0.253             0.0
  5         194.3            103.4              0.283             6.6
---------------------------------------------------------------------------
Mean        198.4            105.1              0.281             2.2
Std.Error     3.4              2.4              0.008             1.4
Combined    197.4            104.3              0.279             0.0

    **** Lognormal Size Distribution Results ****
GSD: 1.642
   d(nm)  G(d) C(d) |   d(nm)  G(d) C(d) |   d(nm)  G(d) C(d)
--------------------------------------------------------------
    25.2   26    5  |    49.2   97   40  |    76.8   80   75
    30.0   44   10  |    52.3   99   45  |    83.3   70   80
    33.8   58   15  |    55.6  100   50  |    91.4   58   85
    37.1   70   20  |    59.0   99   55  |   102.8   44   90
    40.2   80   25  |    62.8   97   60  |   122.4   26   95
    43.2   87   30  |    66.9   93   65  | 
    46.2   93   35  |    71.5   87   70  | 

    **** Lognormal Size Distribution Results/Spreadsheet Format  ****
  25.2, 26,  5
  30.0, 44, 10
  33.8, 58, 15
  37.1, 70, 20
  40.2, 80, 25
  43.2, 87, 30
  46.2, 93, 35
  49.2, 97, 40
  52.3, 99, 45
  55.6,100, 50
  59.0, 99, 55
  62.8, 97, 60
  66.9, 93, 65
  71.5, 87, 70
  76.8, 80, 75
  83.3, 70, 80
  91.4, 58, 85
 102.8, 44, 90
 122.4, 26, 95
