# Supplementary material for: Oculohypotensive effects of various acetozolamide nanopreparations for topical treatment of animal model-induced glaucoma and their impact on optic nerve
Source: PLoS One. 2019 Feb 21;14(2):e0212588. doi: 10.1371/journal.pone.0212588 (PMC6383913; doi:10.1371/journal.pone.0212588)
Supplement: S4 File — (TXT) [file pone.0212588.s004.txt]

    **** Brookhaven Instruments Corp.****
ZetaPlus Particle Sizing Software Version 5.23
Sample Identification:propolis-ACZ- MAR2-2018 (Combined)
Operator Identification: SHERIF
Notes: water
Measurement Date: Mar 2, 2018
Measurement Time: 18:54:24
Batch: 0

    **** Measurement Parameters ****
Temperature = 25.0
Suspension = Water
Viscosity = 0.890 cp
Ref.Index Fluid = 1.330
Angle = 90.00
Wavelength = 658.0 nm
Runs Completed = 5
Run Duration = 00:00:15
Total Elapsed Time = 00:01:15
Average Count Rate = 170.1 kcps
Ref.Index Real = 1.590
Ref.Index Imag = 0.000

    **** Measurement Results ****
propolis-ACZ- MAR2-2018 (Combined)
Effective Diameter: 184.7
Polydispersity: 0.234
Baseline Index: 0.0
Elapsed Time = 00:01:15

 Run   Eff. Diam. (nm)   Half Width (nm)   Polydispersity   Baseline Index
---------------------------------------------------------------------------
  1         183.8             92.2              0.252             0.0
  2         196.2            100.6              0.263             0.0
  3         176.8             85.3              0.233             0.0
  4         192.3            100.5              0.273             0.0
  5         188.4             94.8              0.253             0.0
---------------------------------------------------------------------------
Mean        187.5             94.7              0.255             0.0
Std.Error     3.4              2.9              0.007             0.0
Combined    184.7             89.3              0.234             0.0

    **** Lognormal Size Distribution Results ****
GSD: 1.581
   d(nm)  G(d) C(d) |   d(nm)  G(d) C(d) |   d(nm)  G(d) C(d)
--------------------------------------------------------------
    30.9   26    5  |    57.0   97   40  |    85.6   80   75
    36.2   44   10  |    60.2   99   45  |    92.2   70   80
    40.4   58   15  |    63.7  100   50  |   100.4   58   85
    43.9   70   20  |    67.3   99   55  |   111.9   44   90
    47.3   80   25  |    71.2   97   60  |   131.3   26   95
    50.5   87   30  |    75.4   93   65  | 
    53.7   93   35  |    80.2   87   70  | 

    **** Lognormal Size Distribution Results/Spreadsheet Format  ****
  30.9, 26,  5
  36.2, 44, 10
  40.4, 58, 15
  43.9, 70, 20
  47.3, 80, 25
  50.5, 87, 30
  53.7, 93, 35
  57.0, 97, 40
  60.2, 99, 45
  63.7,100, 50
  67.3, 99, 55
  71.2, 97, 60
  75.4, 93, 65
  80.2, 87, 70
  85.6, 80, 75
  92.2, 70, 80
 100.4, 58, 85
 111.9, 44, 90
 131.3, 26, 95
